# Supplementary material for: Team-Based Simulation for Medical Student Handoff Education
Source: MedEdPORTAL. 2016 Oct 21;12:10486. doi: 10.15766/mep_2374-8265.10486 (PMC6440419; doi:10.15766/mep_2374-8265.10486)
Supplement: Supplementary file 1 — A. Team-Based Simulation for Medical Student Handoff Education.pptx B. Cases.docx C. I-PASS.docx D. Discussion Guide.docx [file mep-12-10486-s001.zip]

Archive with 5 entries (5 files):
- D. Discussion Guide.docx
- _Educational Summary Report_10486.pdf
- A. Team-Based Simulation for Medical Student Handoff Education.pptx
- B. Cases.docx
- C. I-PASS.docx
